# Supplementary material for: Microglia regulate GABAergic neurogenesis in prenatal human brain through IGF1
Source: Nature. 2025 Aug 6;646(8085):676–86. doi: 10.1038/s41586-025-09362-8 (PMC12527950; doi:10.1038/s41586-025-09362-8)
Supplement: Supplementary file 6 — Source Data Extended Data Fig. 1 [file 41586_2025_9362_MOESM6_ESM.xlsx]

## Sheet: Extended Data Fig. 1c
microglia density (per mm2)
VZ	SVZ
371.924	150.891
230.299	144.003
277.9	205.255
154.23	159.007
163.328	209.811
182.351	123.264
257.86	141.132

## Sheet: Extended Data Fig. 1f
microlgia density (per mm2)
VZ	SVZ
256.362	104.6
263.509	152.227
218.915	170.467
337.58	206.88
210.432	193.734

## Sheet: Extended Data Fig. 1h
NKX2.1+EdU+ cell density (per mm2)
VZ	SVZ
9221.45	6763.68
8068.64	6090.1
10708.4	8336.64
9702.19	6749.74
8087.77	8064.39
8712.76	6408.5
