# Supplementary material for: Microglia regulate GABAergic neurogenesis in prenatal human brain through IGF1
Source: Nature. 2025 Aug 6;646(8085):676–86. doi: 10.1038/s41586-025-09362-8 (PMC12527950; doi:10.1038/s41586-025-09362-8)
Supplement: Supplementary file 7 — Source Data Extended Data Fig. 15 [file 41586_2025_9362_MOESM7_ESM.xlsx]

## Sheet: Extended Data Fig. 15f
% EdU+Nkx2.1+ cells of total Nkx2.1+ cells
control	cKO
51.341	54.6154
45.1724	52.3156
53.0792	48.3871
73.2558	47.698
49.0323	52.7027
